# Supplementary material for: The transcriptome of the mosquito Aedes fluviatilis (Diptera: Culicidae), and transcriptional changes associated with its native Wolbachia infection
Source: BMC Genomics. 2017 Jan 3;18:6. doi: 10.1186/s12864-016-3441-4 (PMC5210266; doi:10.1186/s12864-016-3441-4)
Supplement: Additional file 2: — Contigs of Wolbachia origin. List of contigs identified as being from Wolbachia pipientis. (XLSX 59 kb) [file 12864_2016_3441_MOESM2_ESM.xlsx]

## Sheet: Sheet1
Additional File 2: Contigs of Wolbachia origin
FPKM - Fragments Per Kilobase of transcript per Million mapped reads for the wFlu and Tet libraries
	Component	Accession	Predicted Function	Sequence Origin	RPKM - wFlu	RPKM - Tet
	comp14653_c0_seq1	WP_041581309	hypothetical protein	[Wolbachia endosymbiont of Drosophila simulans]	9.03022	0
	comp14845_c0_seq1	WP_026097243	membrane protein	[Wolbachia pipientis]	5.98833	0
	comp14933_c0_seq1	WP_006012733	hypothetical protein	[Wolbachia pipientis]	6.31457	0
	comp15276_c0_seq1	WP_041581313	hypothetical protein	[Wolbachia endosymbiont of Drosophila simulans]	4.51294	0
	comp16517_c0_seq1	AAW71191	Predicted protein	[Wolbachia endosymbiont strain TRS of Brugia malayi]	2.78517	0
	comp17611_c0_seq1	WP_006014258	heme biosynthesis protein HemY	[Wolbachia pipientis]	3.8502	0
	comp20502_c0_seq1	WP_019236823	hypothetical protein	[Wolbachia pipientis]	2.5355	0
	comp20888_c0_seq1	CAQ54311	Hypothetical protein WP0203	[Wolbachia endosymbiont of Culex quinquefasciatus Pel]	2.49948	0
	comp21441_c0_seq1	WP_006014644	cell envelope biogenesis protein OmpA	[Wolbachia pipientis]	2.26887	0
	comp21720_c0_seq1	WP_007302606	MULTISPECIES: membrane protein	[Wolbachia]	2.4434	0
	comp22593_c0_seq1	WP_007302389	MULTISPECIES: hypothetical protein	[Wolbachia]	2.22473	0
	comp23207_c0_seq1	WP_006012733	hypothetical protein	[Wolbachia pipientis]	1.42228	0
	comp25037_c0_seq1	WP_017531920	hypothetical protein	[Wolbachia endosymbiont of Diaphorina citri]	2.41859	0
	comp25379_c0_seq1	WP_007549327	Zinc knuckle domain protein, partial	[Wolbachia endosymbiont of Drosophila ananassae]	1.01106	1.12634
	comp25658_c0_seq1	WP_041581431	hypothetical protein	[Wolbachia endosymbiont of Drosophila simulans]	1.38105	0
	comp26170_c0_seq1	WP_039950860	hypothetical protein, partial	[Wolbachia pipientis]	1.9011	0
	comp26450_c0_seq1	WP_017531872	hypothetical protein	[Wolbachia endosymbiont of Diaphorina citri]	1.1621	0
	comp27228_c0_seq1	WP_019236823	hypothetical protein	[Wolbachia pipientis]	1.83255	0
	comp27437_c0_seq1	EAL58701	gag-pol polyprotein	[Wolbachia endosymbiont of Drosophila ananassae]	0.50154	1.11744
	comp27689_c0_seq1	WP_007302670	MULTISPECIES: ankyrin	[Wolbachia]	1.32812	0
	comp28057_c0_seq1	WP_006015331	orotate phosphoribosyltransferase	[Wolbachia pipientis]	1.68163	0
	comp28327_c0_seq1	WP_039950318	hypothetical protein, partial	[Wolbachia pipientis]	1.40653	0
	comp30889_c0_seq1	WP_019236823	hypothetical protein	[Wolbachia pipientis]	1.37607	0
	comp32025_c0_seq1	WP_007302899	MULTISPECIES: glycoside hydrolase	[Wolbachia]	1.82088	0
	comp32079_c0_seq1	WP_007548725	MULTISPECIES: hypothetical protein	[Wolbachia]	1.33276	0
	comp32659_c0_seq1	WP_012481988	MULTISPECIES: DEAD/DEAH box helicase	[Wolbachia]	1.39113	0
	comp35059_c0_seq1	WP_006014579	ankyrin	[Wolbachia pipientis]	1.23356	0
	comp35395_c0_seq1	WP_017531978	hypothetical protein	[Wolbachia endosymbiont of Diaphorina citri]	1.13444	0
	comp35645_c0_seq1	EAL58824	indora	[Wolbachia endosymbiont of Drosophila ananassae]	1.08699	0.403639
	comp37905_c0_seq1	EAL58701	gag-pol polyprotein	[Wolbachia endosymbiont of Drosophila ananassae]	0	1.05629
	comp39102_c0_seq1	EAL58862	conserved hypothetical protein	[Wolbachia endosymbiont of Drosophila ananassae]	0.943491	0
	comp39209_c0_seq1	WP_006012690	MULTISPECIES: 30S ribosomal protein S4	[Wolbachia]	0.817962	0
	comp39627_c0_seq1	EAL59602	recA protein	[Wolbachia endosymbiont of Drosophila simulans]	0.866296	0
	comp39995_c0_seq1	WP_038198057	DNA-directed RNA polymerase subunit beta, partial	[Wolbachia pipientis]	0.753301	0
	comp40778_c0_seq1	WP_006014208	aspartate aminotransferase	[Wolbachia pipientis]	0.738702	0
	comp41087_c0_seq1	WP_017531926	hypothetical protein	[Wolbachia endosymbiont of Diaphorina citri]	0.747393	0
	comp41798_c0_seq1	WP_007301901	MULTISPECIES: DNA repair protein RadC	[Wolbachia]	0.8359	0
	comp42245_c0_seq1	WP_007302710	MULTISPECIES: ribonuclease E	[Wolbachia]	0.804157	0
	comp43080_c0_seq1	WP_039950443	hypothetical protein, partial	[Wolbachia pipientis]	0.916275	0
	comp43840_c0_seq1	ERN55870	hypothetical protein WMELPOP_02285	[Wolbachia pipientis wMelPop]	0.874244	0
	comp44046_c0_seq1	WP_006012531	hypothetical protein	[Wolbachia pipientis]	0.811	0
	comp44171_c0_seq1	WP_041581532	ankyrin, partial	[Wolbachia endosymbiont of Drosophila simulans]	0.858491	0
