# Supplementary material for: The transcriptome of the mosquito Aedes fluviatilis (Diptera: Culicidae), and transcriptional changes associated with its native Wolbachia infection
Source: BMC Genomics. 2017 Jan 3;18:6. doi: 10.1186/s12864-016-3441-4 (PMC5210266; doi:10.1186/s12864-016-3441-4)
Supplement: Additional file 3: — Annotated, differentially expressed Ae. fluviatilis contigs. Table depicting all differentially expressed contigs, relevant annotations, and expression data. (XLSX 55 kb) [file 12864_2016_3441_MOESM3_ESM.xlsx]

## Sheet: Sheet1
Additional File 3: Annotated, differentially expressed Ae. fluviatilis contigs
FPKM - Fragments Per Kilobase of transcript per Million mapped reads for the wFlu and Tet libraries
A. Upregulated during wFlu infection
	Sequence Name	BLAST hit	Description	Length (bp)	RPKM - wFlu	RPKM - Tet
	comp13612_c0_seq1	gi|403182639|gb|EAT44218.2|AAEL004390-PA [Aedes aegypti]	chorion peroxidase	774	287.109	168.425
	comp7819_c0_seq1	gi|157142081|ref|XP_001647805.1|Niemann-Pick Type C-2, putative [Aedes aegypti]	niemann-pick type c-	2501	268.16	88.1176
	comp4837_c0_seq1	gi|56417510|gb|AAV90696.1|putative salivary basic peptide 4.2k-1 [Aedes albopictus]	salivary basic peptide -1	465	259.442	69.4016
	comp10525_c0_seq3	gi|71727687|gb|AAZ39947.1|chitinase [Aedes aegypti]	brain chitinase and chia	967	196.301	85.8478
	comp7163_c0_seq1	gi|157113794|ref|XP_001657905.1|serine-type enodpeptidase, putative [Aedes aegypti]	chymotrypsin 1	1035	179.353	69.1303
	comp2044_c0_seq1	gi|157132814|ref|XP_001662651.1|hypothetical protein AaeL_AAEL002889 [Aedes aegypti]	hypothetical protein AaeL_AAEL002889	991	168.661	46.0621
	comp8160_c0_seq1	No match	unknown	2293	155.676	67.3146
	comp11118_c0_seq1	gi|157115021|ref|XP_001652521.1|gram-negative bacteria binding protein [Aedes aegypti]	gram negative bacteria binding protein 2	1203	149.395	79.0663
	comp8621_c0_seq1	gi|157110227|ref|XP_001651010.1|anterior fat body protein [Aedes aegypti]	anterior fat body protein	1067	135.035	79.593
	comp14074_c0_seq1	gi|157132816|ref|XP_001662652.1|hypothetical protein AaeL_AAEL002908 [Aedes aegypti]	agap000603-pa-like protein	574	127.831	56.2226
	comp9906_c0_seq2	gi|157119170|ref|XP_001659371.1|rac gtpase [Aedes aegypti]	cdc42 protein	2919	118.569	58.4791
	comp13777_c0_seq25	gi|313773062|gb|EFS39028.1|hypothetical protein HMPREF9574_00607 [Propionibacterium acnes HL074PA1]	ribosomal protein s10	1544	92.3946	1.34498
	comp9990_c0_seq1	gi|568251299|gb|ETN60859.1|phosphatidylcholine-sterol acyltransferase (lecithin-cholesterol acyltransferase) [Anopheles darlingi]	phosphatidylcholine-sterol acyltransferase	1438	87.0754	32.9249
	comp11151_c0_seq1	gi|157105948|ref|XP_001649095.1|cytochrome P450 [Aedes aegypti]	cytochrome p450	2137	81.0678	29.11
	comp10576_c0_seq2	gi|157104379|ref|XP_001648381.1|UNC93A protein, putative [Aedes aegypti]	unc93a protein	2588	74.5992	43.6442
	comp7767_c0_seq1	gi|157114385|ref|XP_001652245.1|hypothetical protein AaeL_AAEL006845 [Aedes aegypti]	protein frg1 homolog	925	69.8469	39.2494
	comp6381_c0_seq1	No match	unknown	391	69.7025	32.5802
	comp5901_c0_seq1	gi|56417502|gb|AAV90692.1|30 kDa salivary gland allergen 30k-2 [Aedes albopictus]	anti-platelet protein	1271	66.8772	39.7567
	comp10441_c0_seq1	gi|157123323|ref|XP_001660116.1|hypothetical protein AaeL_AAEL009476 [Aedes aegypti]	hypothetical protein AaeL_AAEL009476	985	64.0443	16.1661
	comp10441_c0_seq2	gi|157123323|ref|XP_001660116.1|hypothetical protein AaeL_AAEL009476	hypothetical protein AaeL_AAEL009476	997	62.8912	17.8881
	comp14139_c0_seq1	No match	unknown	266	61.6177	3.1927
	comp2787_c0_seq1	gi|157113737|ref|XP_001652077.1|hypothetical protein AaeL_AAEL006585 [Aedes aegypti]	serine protease	988	56.1339	24.7127
	comp13082_c0_seq1	gi|170031193|ref|XP_001843471.1|conserved hypothetical protein [Culex quinquefasciatus]	conserved hypothetical protein	2161	52.0339	16.7022
	comp8229_c0_seq2	gi|157119945|ref|XP_001653454.1|cytochrome P450 [Aedes aegypti]	cytochrome p450	2122	50.1162	26.7144
	comp13326_c1_seq7	gi|509391624|gb|AGN29608.1|histone H2B [Acartia pacifica]	histone h2b	3017	49.3361	27.2342
	comp8210_c0_seq1	gi|157132253|ref|XP_001662524.1|protein serine/threonine kinase, putative [Aedes aegypti]	odorant-binding protein a10	1771	49.0722	17.8627
	comp4890_c0_seq1	gi|157110543|ref|XP_001651149.1|trypsin [Aedes aegypti]	trypsin theta	868	47.8658	12.9639
	comp12424_c0_seq4	gi|157115029|ref|XP_001652525.1|lipase [Aedes aegypti]	pancreatic triacylglycerol lipase	2519	45.4711	19.5541
	comp10453_c0_seq5	gi|545683492|emb|CDH87881.1|hypothetical protein WPM_000088 [Wolbachia endosymbiont wPip_Mol of Culex molestus]	orf16-lacz fusion protein	481	42.7925	0.882803
	comp10645_c1_seq8	gi|189337863|dbj|BAG46932.1|cell wall-associated hydrolase [Burkholderia multivorans ATCC 17616]	cell wall-associated hydrolase	851	42.7753	5.98771
	comp5400_c0_seq1	gi|157110380|ref|XP_001651077.1|synaptic vesicle protein [Aedes aegypti]	synaptic vesicle protein	1943	37.6658	20.3245
	comp12444_c0_seq3	gi|157126025|ref|XP_001654499.1|glucosyl/glucuronosyl transferases [Aedes aegypti]	glucosyl glucuronosyl transferase	1678	37.481	12.3998
	comp10786_c0_seq2	gi|157108594|ref|XP_001650301.1|serine protease [Aedes aegypti]	proclotting enzyme	5128	36.8683	17.8447
	comp12778_c0_seq2	gi|157142158|ref|XP_001647839.1|hypothetical protein AaeL_AAEL013856	hypothetical protein AaeL_AAEL013856	968	34.0612	10.0893
	comp13425_c0_seq4	gi|157129074|ref|XP_001661595.1|hypothetical protein AaeL_AAEL011336 [Aedes aegypti]	agap011614-pa-like protein	1634	33.9414	10.3948
	comp11198_c1_seq2	gi|282934969|gb|ADB03640.1|NADP+-dependent farnesol dehydrogenase 2 [Aedes aegypti]	serine 3-dehydrogenase	3078	28.111	13.5197
	comp5926_c0_seq2	gi|157105072|ref|XP_001648705.1|monocarboxylate transporter [Aedes aegypti]	monocarboxylate transporter	1513	28.0902	14.4536
	comp6488_c0_seq5	gi|170031716|ref|XP_001843730.1|conserved hypothetical protein [Culex quinquefasciatus]	agap006698-pa-like protein	1447	27.9226	4.40182
	comp10542_c0_seq1	gi|170044882|ref|XP_001850059.1|integrator complex subunit 12 [Culex quinquefasciatus]	integrator complex subunit 12	1209	27.7444	10.7123
	comp11035_c0_seq1	gi|157103353|ref|XP_001647942.1|hypothetical protein AaeL_AAEL000009 [Aedes aegypti]	voltage-dependent para-like sodium channel	861	27.4478	7.89089
	comp6488_c0_seq4	gi|170031716|ref|XP_001843730.1|conserved hypothetical protein [Culex quinquefasciatus]	agap006698-pa-like protein	1582	27.2264	4.96563
	comp6488_c0_seq1	gi|170031716|ref|XP_001843730.1|conserved hypothetical protein [Culex quinquefasciatus]	agap006698-pa-like protein	1677	27.0479	3.79811
	comp8899_c0_seq1	gi|157137014|ref|XP_001656976.1|hypothetical protein AaeL_AAEL000500 [Aedes aegypti]	hypothetical protein AaeL_AAEL000500	917	27.0186	11.345
	comp8292_c0_seq2	gi|157121002|ref|XP_001659819.1|galactose-specific C-type lectin, putative [Aedes aegypti]	galactose-specific c-type	357	26.6926	2.37887
	comp10645_c1_seq2	gi|260222398|emb|CBA31922.1|hypothetical protein Csp_D29540 [Curvibacter putative symbiont of Hydra magnipapillata]	conserved domain partial	2179	26.5892	0.487183
	comp10103_c0_seq2	gi|157134024|ref|XP_001656304.1|hypothetical protein AaeL_AAEL012931 [Aedes aegypti]	neuferricin homolog, cytochrome b5 domain-containing protein 2	1234	25.329	12.904
	comp8312_c0_seq6	gi|668451957|gb|KFB40959.1|AGAP005248-PA-like protein [Anopheles sinensis]	gtp-binding protein di-ras2-like	1551	24.2071	13.0044
	comp11198_c1_seq1	gi|282934969|gb|ADB03640.1|NADP+-dependent farnesol dehydrogenase 2 [Aedes aegypti]	serine 3-dehydrogenase	3000	23.6326	12.1019
	comp7184_c0_seq1	gi|157115698|ref|XP_001652666.1|hypothetical protein AaeL_AAEL007292 [Aedes aegypti]	fasciculation and elongation protein zeta-2	963	22.9573	6.83462
	comp14297_c0_seq1	gi|157109566|ref|XP_001650728.1|hypothetical protein AaeL_AAEL005340 [Aedes aegypti]	major allergen bla g	685	22.8146	5.57906
	comp13502_c0_seq5	No match	unknown	999	22.7023	10.2013
	comp6488_c0_seq3	gi|170031716|ref|XP_001843730.1|conserved hypothetical protein [Culex quinquefasciatus]	agap006698-pa-like protein	1279	22.6497	3.652
	comp13303_c0_seq3	No match	unknown	1206	22.2823	8.97846
	comp10907_c0_seq1	gi|157108815|ref|XP_001650400.1|hypothetical protein AaeL_AAEL015048 [Aedes aegypti]	agap004338-pa-like protein	2649	22.1594	12.8238
	comp7681_c0_seq3	No match	unknown	751	21.3171	8.76397
	comp6248_c0_seq1	gi|170042890|ref|XP_001849142.1|conserved hypothetical protein [Culex quinquefasciatus]	chromobox protein homolog 1	722	20.3256	7.3516
	comp6660_c0_seq1	gi|19386511|gb|AAL86009.1|putative transposase [Toxorhynchites amboinensis]	af378002_1 transposase	1588	20.2827	8.02195
	comp10645_c1_seq5	gi|260222398|emb|CBA31922.1|hypothetical protein Csp_D29540 [Curvibacter putative symbiont of Hydra magnipapillata]	conserved domain partial	2024	19.68	1.36368
	comp9458_c0_seq1	gi|157108826|ref|XP_001650404.1|glycoside hydrolases [Aedes aegypti]	a chain crystal structure of beta-glucosidase	1930	18.7623	5.39036
	comp7681_c0_seq2	No match	unknown	484	18.1135	1.316
	comp10645_c1_seq4	gi|496138321|ref|WP_008862828.1|hypothetical protein [Barnesiella intestinihominis]	hypothetical ctc00065-like protein	2399	17.0804	1.41602
	comp12611_c0_seq1	gi|157108038|ref|XP_001650050.1|beta-hexosaminidase b [Aedes aegypti]	beta-hexosaminidase b	2007	16.9979	5.71249
	comp6469_c0_seq1	No match	unknown	251	16.7047	0
	comp9289_c0_seq1	gi|157113233|ref|XP_001651954.1|Trypsin, putative [Aedes aegypti]	serine threonine-protein kinase rio1	900	16.3056	3.06676
	comp10452_c0_seq3	No match	unknown	1449	15.6519	5.12836
	comp11161_c0_seq1	gi|157107206|ref|XP_001649673.1|hypothetical protein AaeL_AAEL004719 [Aedes aegypti]	hypothetical protein AaeL_AAEL004719	1296	15.4409	3.44028
	comp12611_c0_seq2	gi|157108038|ref|XP_001650050.1|beta-hexosaminidase b [Aedes aegypti]	beta-hexosaminidase b	1631	15.4244	5.98802
	comp7631_c0_seq3	gi|157135113|ref|XP_001656539.1|hypothetical protein AaeL_AAEL003190 [Aedes aegypti]	agap013493-pa-like protein	907	15.1291	2.80901
	comp4830_c0_seq1	gi|170066719|ref|XP_001868197.1|conserved hypothetical protein [Culex quinquefasciatus]	conserved hypothetical protein	756	15.1258	0.842517
	comp13777_c0_seq6	gi|547776271|ref|WP_022187435.1|putative uncharacterized protein [Azospirillum sp. CAG:260]	pg1 homology to homo sapiens	1159	14.4707	0.549562
	comp13777_c0_seq23	gi|697989254|emb|CDZ90521.1|conserved hypothetical protein [Rhodococcus ruber]	pg1 homology to homo sapiens	1105	13.4545	34.5628
	comp10184_c0_seq1	gi|157135502|ref|XP_001663471.1|hypothetical protein AaeL_AAEL013326 [Aedes aegypti]	isoform a	1858	13.1297	6.1706
	comp14340_c0_seq1	No match	unknown	1175	12.976	2.34901
	comp9373_c0_seq2	gi|403183036|gb|EAT38708.2|AAEL009432-PA [Aedes aegypti]	cd36 antigen	1756	12.4814	5.80358
	comp14485_c0_seq1	gi|496142465|ref|WP_008866972.1|hydrolase [Flavobacteria bacterium MS024-3C]	cell wall-associated hydrolase	264	12.2725	1.60844
	comp2547_c0_seq1	gi|157133655|ref|XP_001656279.1|hypothetical protein AaeL_AAEL012837	hypothetical protein AaeL_AAEL012837	690	12.1533	2.76932
	comp7336_c0_seq1	gi|157127963|ref|XP_001661249.1|hect E3 ubiquitin ligase [Aedes aegypti]	hect e3 ubiquitin ligase	3488	11.8569	5.96525
	comp10184_c0_seq3	gi|157135502|ref|XP_001663471.1|hypothetical protein AaeL_AAEL013326 [Aedes aegypti]	isoform a	1985	11.2335	5.88276
	comp7839_c0_seq2	No match	unknown	586	11.0578	1.81155
	comp13085_c0_seq2	gi|1079026|pir||B56679probable reverse transcriptase [Culex pipiens]	reverse transcriptase	4058	10.9899	5.12735
	comp5798_c0_seq1	gi|170044767|ref|XP_001850006.1|zinc finger protein 58 [Culex quinquefasciatus]	zinc finger protein 425	956	10.9646	2.44295
	comp5997_c0_seq1	No match	unknown	417	10.5119	1.01829
	comp14413_c0_seq1	No match	unknown	978	10.3282	2.60508
	comp7025_c0_seq1	gi|157110106|ref|XP_001650955.1|hypothetical protein AaeL_AAEL005494 [Aedes aegypti]	muts protein homolog 5-like	4615	10.2416	5.38261
	comp6262_c1_seq2	gi|403182335|gb|EAT48937.2|AAEL000060-PA, partial [Aedes aegypti]	gustatory receptor 64a	1435	9.96089	1.33159
	comp14362_c0_seq1	No match	unknown	729	9.93448	2.32992
	comp6262_c1_seq3	gi|403182335|gb|EAT48937.2|AAEL000060-PA, partial [Aedes aegypti]	gustatory receptor 64a	1423	9.6431	2.23803
	comp6023_c0_seq1	No match	unknown	974	9.39228	0.871927
	comp12497_c0_seq2	No match	unknown	761	9.26629	0.278994
	comp4282_c0_seq1	gi|157117004|ref|XP_001652929.1|cytochrome P450 [Aedes aegypti]	cytochrome p450	1710	9.13917	3.10401
	comp9362_c0_seq1	gi|157110735|ref|XP_001651225.1|hypothetical protein AaeL_AAEL015265 [Aedes aegypti]	ionotropic receptor 100a	2107	9.13578	2.01532
	comp14653_c0_seq1	No match	unknown	401	9.03022	0
	comp11161_c0_seq3	gi|157107206|ref|XP_001649673.1|hypothetical protein AaeL_AAEL004719 [Aedes aegypti]	hypothetical protein AaeL_AAEL004719	2505	8.97766	3.05122
	comp8754_c0_seq1	gi|157116602|ref|XP_001658571.1|mitochondrial ribosomal protein, S29, putative [Aedes aegypti]	mitochondrial 28s ribosomal protein s29	423	8.11	0
	comp12709_c0_seq1	gi|157167572|ref|XP_001655048.1|gamma glutamyl transpeptidases [Aedes aegypti]	gamma glutamyl transpeptidases	2847	8.10003	3.80331
	comp2417_c0_seq1	No match	unknown	1450	7.88628	0
	comp13548_c0_seq3	No match	unknown	2511	7.74181	3.29759
	comp12175_c0_seq4	gi|270015519|gb|EFA11967.1|hypothetical protein TcasGA2_TC004048 [Tribolium castaneum]	retrovirus-related pol polyprotein from transposon 297	2507	7.67814	3.38754
	comp4059_c0_seq1	No match	unknown	325	7.6234	0
	comp8015_c0_seq1	No match	unknown	780	7.57454	0
	comp13891_c0_seq14	gi|16266047|gb|AAL16724.1|AF378002_1putative transposase [Anopheles gambiae]	af378002_1 transposase	283	7.4079	0
	comp6262_c1_seq1	gi|403182335|gb|EAT48937.2|AAEL000060-PA, partial [Aedes aegypti]	gustatory receptor 64a	1547	7.0222	1.09794
	comp6687_c0_seq1	No match	unknown	688	6.92533	0.308596
	comp2512_c0_seq1	No match	unknown	496	6.91639	0.856106
	comp6824_c0_seq1	gi|157123767|ref|XP_001660285.1|short-chain dehydrogenase [Aedes aegypti]	short-chain dehydrogenase	1039	6.78696	1.43041
	comp10042_c0_seq1	gi|403182539|gb|EJY57463.1|AAEL017137-PA [Aedes aegypti]	stretchin- isoform v	2275	6.53435	0.746599
	comp14791_c0_seq1	gi|528499882|ref|XP_005173220.1|PREDICTED: uncharacterized protein K02A2.6-like [Danio rerio]	PREDICTED: uncharacterized protein K02A2.6-like	1456	6.41392	0.14582
	comp9103_c0_seq1	gi|157105738|ref|XP_001649005.1|hypothetical protein AaeL_AAEL004366 [Aedes aegypti]	agap003120-pa-like protein	2101	6.2591	1.71792
	comp6009_c0_seq3	No match	unknown	1147	6.14791	0.555312
	comp14845_c0_seq1	gi|648405492|ref|WP_026097243.1|membrane protein [Wolbachia pipientis]	ompa-like protein	732	5.98833	0
	comp5863_c0_seq3	gi|403182347|gb|EJY57328.1|AAEL017492-PA [Aedes aegypti]	AAEL017492-PA	561	5.77531	0.756913
	comp12058_c1_seq1	gi|170030457|ref|XP_001843105.1|conserved hypothetical protein [Culex quinquefasciatus]	o-linked n-acetyl glucosamine transferase	795	5.75351	0.267062
	comp7631_c0_seq2	No match	unknown	403	5.67499	0
	comp10042_c0_seq2	gi|403182539|gb|EJY57463.1|AAEL017137-PA [Aedes aegypti]	stretchin- isoform v	2092	5.55721	0.405955
	comp8812_c0_seq1	gi|68697272|emb|CAJ14165.1|BEL12_AG transposon polyprotein [Anopheles gambiae]	bel12_ag transposon polyprotein	3712	5.54504	1.08674
	comp10296_c0_seq1	No match	unknown	1308	5.53688	1.13624
	comp10042_c0_seq4	gi|403182539|gb|EJY57463.1|AAEL017137-PA [Aedes aegypti]	stretchin- isoform v	2152	5.49083	0.394636
	comp10042_c0_seq3	gi|403182539|gb|EJY57463.1|AAEL017137-PA [Aedes aegypti]	stretchin- isoform v	2335	5.38699	0.272781
	comp8812_c0_seq4	gi|68697272|emb|CAJ14165.1|BEL12_AG transposon polyprotein [Anopheles gambiae]	bel12_ag transposon polyprotein	3646	5.38406	1.28111
	comp13777_c0_seq2	gi|145690675|gb|ABP91180.1|unknown protein [Streptococcus suis 98HAH33]	conserved protein	559	5.34673	3.43773
	comp13777_c0_seq18	gi|493636240|ref|WP_006588044.1|permease [Lactobacillus jensenii]	pg1 homology to homo sapiens	1087	5.25994	0
	comp15206_c0_seq1	No match	unknown	375	5.08227	0
	comp15084_c0_seq1	No match	unknown	454	5.03749	0.467652
	comp6760_c0_seq2	No match	unknown	833	5.03346	1.01952
	comp12885_c0_seq6	No match	unknown	352	4.87291	0
	comp2731_c0_seq1	gi|1402849|gb|AAC28744.1|env-like protein [Ceratitis capitata]	envelope partial	1237	4.77618	0.686546
	comp14916_c0_seq1	gi|270013031|gb|EFA09479.1|hypothetical protein TcasGA2_TC010973 [Tribolium castaneum]	retrovirus-related pol polyprotein from transposon partial	1920	4.76463	0
	comp14856_c0_seq1	No match	unknown	1663	4.69873	0.766016
	comp15350_c0_seq1	No match	unknown	1162	4.59241	0.730858
	comp6009_c0_seq2	No match	unknown	1171	4.55712	0.36262
	comp15276_c0_seq1	gi|492862494|ref|WP_006013682.1|hypothetical protein [Wolbachia pipientis]	hypothetical protein	549	4.51294	0
	comp13609_c0_seq1	No match	unknown	825	4.15822	0
	comp15539_c0_seq1	gi|270011295|gb|EFA07743.1|hypothetical protein TcasGA2_TC002223 [Tribolium castaneum]	hypothetical protein TcasGA2_TC002223	1030	4.07075	0
	comp15915_c0_seq1	No match	unknown	720	3.97052	0.294881
	comp16131_c0_seq1	No match	unknown	1063	3.94438	0.199731
	comp3279_c0_seq1	No match	unknown	742	3.8528	0.572276
	comp2941_c0_seq2	No match	unknown	1148	3.81834	0.554828
	comp15469_c0_seq1	No match	unknown	962	3.76415	0.220701
	comp5166_c0_seq2	No match	unknown	815	3.74155	0.521017
	comp13586_c0_seq1	No match	unknown	472	3.63404	0
	comp2214_c0_seq1	gi|498935827|ref|XP_004520233.1|PREDICTED: uncharacterized protein LOC101449921 [Ceratitis capitata]	rnase h and integrase-like protein	2011	3.60131	0.739035
	comp11749_c0_seq1	gi|157114786|ref|XP_001652421.1|MutS protein, putative [Aedes aegypti]	muts protein homolog 4	2878	3.57595	1.18034
	comp309_c0_seq1	gi|157136147|ref|XP_001663674.1|RHO guanyl-nucleotide exchange factor, putative [Aedes aegypti]	rho guanyl-nucleotide exchange factor	875	3.48498	0.48529
	comp8951_c0_seq4	No match	unknown	605	3.46518	0.350933
	comp4246_c0_seq1	No match	unknown	1120	3.23314	0.568699
	comp3739_c0_seq1	No match	unknown	1345	3.11738	0.473563
	comp17727_c0_seq1	No match	unknown	494	3.0864	0
	comp4069_c0_seq1	No match	unknown	1081	2.99718	0.392811
	comp629_c0_seq1	No match	unknown	701	2.99064	0
	comp6558_c0_seq1	No match	unknown	709	2.95689	0.299456
	comp19030_c0_seq1	No match	unknown	885	2.79956	0
	comp11781_c0_seq19	gi|157138490|ref|XP_001657322.1|bmp-induced factor [Aedes aegypti]	bmp-induced factor	3739	2.7525	1.07889
	comp6912_c0_seq1	gi|157109736|ref|XP_001650803.1|glucosyl/glucuronosyl transferases [Aedes aegypti]	glucosyl glucuronosyl transferase	1485	2.69514	0.57189
	comp19230_c0_seq1	No match	unknown	777	2.45283	0
	comp17984_c0_seq1	gi|157105052|ref|XP_001648695.1|voltage-dependent p/q type calcium channel [Aedes aegypti]	voltage-dependent p q type calcium channel	646	2.36019	0
	comp6505_c0_seq1	gi|157127955|ref|XP_001661245.1|glucose transport protein, putative [Aedes aegypti]	glucose transport protein	975	2.15019	0.217758
	comp13817_c0_seq21	gi|170040282|ref|XP_001847933.1|conserved hypothetical protein [Culex quinquefasciatus]	isoform a	1511	2.14424	0.140512
	comp13573_c0_seq26	gi|238509435|ref|XP_002385618.1|LINE-1 retrotransposon-like element, putative [Aspergillus flavus NRRL3357]	endonuclease-reverse transcriptase	2229	1.19704	0.0952509
	comp6457_c0_seq3	gi|170040026|ref|XP_001847815.1|sulfakinin receptor [Culex quinquefasciatus]	sulfakinin receptor	3360	1.19116	0.252755
B. Downregulated during wFlu infection
	Sequence Name	BLAST hit	Description	Length (bp)	RPKM - wFlu	RPKM - Tet
	comp13996_c0_seq1	gi|157112727|ref|XP_001657619.1|rhodopsin [Aedes aegypti]	rhodopsin receptor 1	529	3383.34	7140.82
	comp9690_c0_seq8	gi|347965420|ref|XP_003435758.1|AGAP012985-PA [Anopheles gambiae str. PEST]	agap012985-pa-like protein	1397	1087.17	2438.8
	comp14026_c0_seq1	gi|157125324|ref|XP_001654291.1|hypothetical protein AaeL_AAEL010180 [Aedes aegypti]	agap003775-pa-like protein	957	186.403	378.705
	comp5269_c0_seq1	gi|157111216|ref|XP_001651439.1|hypothetical protein AaeL_AAEL005768 [Aedes aegypti]	hypothetical protein AaeL_AAEL005768	729	180.912	365.215
	comp8245_c0_seq1	gi|157118938|ref|XP_001659257.1|hypothetical protein AaeL_AAEL008485 [Aedes aegypti]	isoform a	1214	167.979	341.906
	comp8001_c0_seq1	gi|170047283|ref|XP_001851157.1|ultraviolet-sensitive opsin [Culex quinquefasciatus]	ultraviolet-sensitive opsin	1528	78.2047	207.729
	comp5123_c0_seq1	gi|157103197|ref|XP_001647866.1|serine protease [Aedes aegypti]	serine protease 14	1172	85.2104	201.807
	comp3352_c0_seq1	gi|157113959|ref|XP_001652158.1|hypothetical protein AaeL_AAEL006662 [Aedes aegypti]	hypothetical protein AaeL_AAEL006662	585	74.2793	178.199
	comp8292_c0_seq1	No match	unknown	223	60.6796	147.573
	comp8292_c1_seq1	gi|157103418|ref|XP_001647972.1|hypothetical protein AaeL_AAEL000535 [Aedes aegypti]	galactose-specific c-type	464	66.9512	145.966
	comp9645_c0_seq1	gi|157133722|ref|XP_001662982.1|ultraviolet-sensitive opsin [Aedes aegypti]	blue opsin	1560	45.9359	120.856
	comp10957_c0_seq1	gi|170048289|ref|XP_001851827.1|transmembrane protease [Culex quinquefasciatus]	serine protease	1119	47.6889	111.754
	comp12700_c0_seq1	gi|170038655|ref|XP_001847164.1|calmodulin-binding protein trpl [Culex quinquefasciatus]	calmodulin-binding protein trpl	5011	41.9127	101.602
	comp10056_c0_seq1	No match	unknown	594	30.4808	81.4943
	comp6651_c0_seq1	gi|56417522|gb|AAV90702.1|short form D7 salivary protein SD7-1 [Aedes albopictus]	short form d7 salivary protein sd7-1	1212	39.9411	79.5302
	comp9906_c0_seq1	gi|157119170|ref|XP_001659371.1|rac gtpase [Aedes aegypti]	cdc42 protein	1533	11.9349	69.6634
	comp14171_c0_seq1	gi|157119168|ref|XP_001659370.1|hypothetical protein AaeL_AAEL008553 [Aedes aegypti]	isoform a	328	8.71578	65.3772
	comp10513_c0_seq1	gi|157104192|ref|XP_001648294.1|Juvenile hormone-inducible protein, putative [Aedes aegypti]	juvenile hormone-inducible protein	1964	29.0147	58.6999
	comp14197_c0_seq1	No match	unknown	825	7.6234	56.8745
	comp9621_c0_seq1	gi|157133722|ref|XP_001662982.1|ultraviolet-sensitive opsin [Aedes aegypti]	blue-sensitive visual pigment	1485	16.6842	56.1882
	comp3173_c0_seq1	gi|157110588|ref|XP_001651167.1|rhodopsin [Aedes aegypti]	rhodopsin	1316	19.6957	51.6266
	comp8332_c0_seq1	gi|157107488|ref|XP_001649803.1|hypothetical protein AaeL_AAEL000669 [Aedes aegypti]	agap012391-pa-like protein	2188	20.7309	48.5179
	comp12565_c0_seq3	gi|157114649|ref|XP_001652354.1|chaperonin [Aedes aegypti]	t-complex protein 1 subunit zeta	292	5.8742	45.8075
	comp14176_c0_seq1	No match	unknown	235	6.488	43.3663
	comp2653_c0_seq1	gi|157121115|ref|XP_001659832.1|hypothetical protein AaeL_AAEL009219 [Aedes aegypti]	mucin-like peritrophin	678	11.8062	39.1435
	comp5605_c0_seq1	gi|94469076|gb|ABF18387.1|Ca2+-binding protein Regucalcin/SMP30 [Aedes aegypti]	anterior fat body protein	805	16.3359	36.6605
	comp4150_c0_seq1	No match	unknown	421	9.95932	34.7973
	comp11677_c0_seq3	gi|668456814|gb|KFB44906.1|Dual specificity tyrosine-phosphorylation-regulated kinase [Anopheles sinensis]	dual specificity tyrosine-phosphorylation-regulated kinase	1993	13.9616	31.4263
	comp7548_c0_seq2	gi|157131042|ref|XP_001655791.1|calmodulin [Aedes aegypti]	calmodulin-like protein 4-like	1060	13.1252	30.0445
	comp5282_c0_seq1	gi|157106881|ref|XP_001649527.1|signal peptidase 12kDa subunit, putative [Aedes aegypti]	signal peptidase complex subunit 1	496	5.76366	26.1112
	comp6251_c0_seq1	No match	unknown	310	3.68874	26.0256
	comp11677_c0_seq2	gi|157119423|ref|XP_001653374.1|Dual specificity tyrosine-phosphorylation-regulated kinase [Aedes aegypti]	dual specificity tyrosine-phosphorylation-regulated kinase	2316	13.1665	25.485
	comp14155_c0_seq1	gi|157114649|ref|XP_001652354.1|chaperonin [Aedes aegypti]	t-complex polypeptide 20	203	0.938843	25.1012
	comp7785_c0_seq8	gi|157104361|ref|XP_001648372.1|hypothetical protein AaeL_AAEL004042 [Aedes aegypti]	isoform a	1331	10.1664	23.9272
	comp7683_c0_seq2	gi|157119691|ref|XP_001659459.1|hypothetical protein AaeL_AAEL008753 [Aedes aegypti]	membrane glycoprotein lig-1	1128	7.26521	22.3984
	comp6526_c0_seq1	No match	unknown	769	4.9567	21.259
	comp7933_c0_seq2	No match	unknown	745	6.90711	19.949
	comp7683_c0_seq1	gi|157119691|ref|XP_001659459.1|hypothetical protein AaeL_AAEL008753 [Aedes aegypti]	membrane glycoprotein lig-1	1163	7.04657	18.6209
	comp10289_c0_seq2	gi|157117947|ref|XP_001653114.1|guanine nucleotide-binding protein beta 2 (g protein beta2) [Aedes aegypti]	guanine nucleotide-binding protein subunit beta-2	2398	6.67604	18.593
	comp8487_c0_seq1	gi|157130862|ref|XP_001662035.1|histone H1, putative [Aedes aegypti]	histone h1	1123	6.2793	18.5279
	comp6296_c0_seq4	gi|56417444|gb|AAV90663.1|short D7 salivary protein sd73 [Aedes albopictus]	short form d7 salivary protein sd7-1	701	4.35002	18.1724
	comp8592_c0_seq1	gi|157125137|ref|XP_001654229.1|hypothetical protein AaeL_AAEL010114 [Aedes aegypti]	hypothetical protein AaeL_AAEL010114	1343	2.98011	18.0222
	comp6414_c0_seq7	No match	unknown	330	2.88765	16.7278
	comp10289_c0_seq6	gi|157117947|ref|XP_001653114.1|guanine nucleotide-binding protein beta 2 (g protein beta2) [Aedes aegypti]	guanine nucleotide-binding protein subunit beta-2	3135	5.47134	16.1183
	comp4291_c0_seq2	gi|498986268|ref|XP_004530812.1|PREDICTED: uncharacterized protein LOC101455054 [Ceratitis capitata]	rnase h and integrase-like protein	3279	3.25488	15.7989
	comp13548_c0_seq2	No match	unknown	329	4.055	15.488
	comp12324_c0_seq1	No match	unknown	526	1.81165	14.1274
	comp13520_c0_seq2	No match	unknown	1790	3.40711	13.9961
	comp8786_c0_seq1	gi|157119427|ref|XP_001653376.1|hypothetical protein AaeL_AAEL001494 [Aedes aegypti]	agap010168-pa-like protein	1155	3.30017	13.419
	comp9869_c0_seq2	gi|157129742|ref|XP_001661743.1|hypothetical protein AaeL_AAEL011574 [Aedes aegypti]	agap002274-pb-like protein	3479	5.09469	13.365
	comp14516_c0_seq1	gi|157119172|ref|XP_001659372.1|zinc metalloprotease [Aedes aegypti]	zinc metalloprotease	268	0.711138	12.6755
	comp8415_c0_seq1	No match	unknown	2356	5.09629	12.0756
	comp8675_c0_seq1	gi|665816199|ref|XP_008556803.1|PREDICTED: uncharacterized protein LOC103577779 [Microplitis demolitor]	bel12_ag transposon polyprotein	2530	2.63655	12.0004
	comp3093_c0_seq1	gi|157112656|ref|XP_001651833.1|hypothetical protein AaeL_AAEL006232 [Aedes aegypti]	egf-like module-containing mucin-like hormone receptor-like 1	2643	2.09117	11.4873
	comp6872_c0_seq1	No match	unknown	759	2.511	11.4689
	comp8706_c0_seq1	gi|157134813|ref|XP_001656455.1|hypothetical protein AaeL_AAEL000419 [Aedes aegypti]	cuticular protein isoform a	821	1.62496	10.6028
	comp8786_c0_seq2	gi|157119427|ref|XP_001653376.1|hypothetical protein AaeL_AAEL001494 [Aedes aegypti]	agap010168-pa-like protein	1142	2.33642	10.0394
	comp14629_c0_seq1	No match	unknown	425	0.896871	8.99213
	comp15092_c0_seq1	No match	unknown	203	0	8.36706
	comp3093_c0_seq2	gi|157112656|ref|XP_001651833.1|hypothetical protein AaeL_AAEL006232 [Aedes aegypti]	egf-like module-containing mucin-like hormone receptor-like 1	3128	1.76693	8.21292
	comp4000_c0_seq1	gi|668455439|gb|KFB43723.1|AGAP012985-PA-like protein [Anopheles sinensis]	agap012985-pa-like protein	207	0	8.20538
	comp14500_c0_seq1	No match	unknown	918	1.66087	7.86349
	comp9411_c0_seq5	gi|157128553|ref|XP_001655125.1|carboxylesterase [Aedes aegypti]	carboxylesterase	1924	1.78302	7.61418
	comp13798_c0_seq2	No match	unknown	282	0	7.52887
	comp13428_c1_seq8	No match	unknown	842	0.905392	7.06033
	comp14966_c0_seq1	gi|19386511|gb|AAL86009.1|putative transposase [Toxorhynchites amboinensis]	af377999_1 transposase	531	1.07675	6.79725
	comp2544_c0_seq1	gi|157113687|ref|XP_001652056.1|retinoid-inducible serine carboxypeptidase (serine carboxypeptidase [Aedes aegypti]	vitellogenic carboxypeptidase	1198	0.79543	6.73451
	comp13428_c1_seq18	No match	unknown	822	0.463711	6.71554
	comp334_c0_seq2	gi|238509435|ref|XP_002385618.1|LINE-1 retrotransposon-like element, putative [Aspergillus flavus NRRL3357]	line-1 retrotransposon-like	825	0	6.43376
	comp15378_c0_seq1	No match	unknown	440	0	5.79039
	comp4622_c0_seq1	No match	unknown	1756	0.434135	5.68267
	comp15128_c0_seq1	No match	unknown	499	0	5.53123
	comp10965_c0_seq5	gi|6635955|gb|AAF20019.1|AF134900_2pol-like protein [Aedes aegypti]	af134900_2pol-like protein	1934	0.591267	5.48899
	comp4558_c0_seq2	gi|68697272|emb|CAJ14165.1|BEL12_AG transposon polyprotein [Anopheles gambiae]	bel12_ag transposon polyprotein	3334	1.60059	5.47661
	comp15082_c0_seq1	No match	unknown	1013	0	5.44933
	comp13327_c0_seq1	No match	unknown	429	0	5.44395
	comp15178_c0_seq1	No match	unknown	1037	0.183785	5.32321
	comp13589_c0_seq12	gi|291235382|ref|XP_002737623.1|PREDICTED: uncharacterized protein K02A2.6-like [Saccoglossus kowalevskii]	PREDICTED: uncharacterized protein K02A2.6-like	1828	1.25111	5.22655
	comp15216_c0_seq1	No match	unknown	698	0	5.17098
	comp3849_c0_seq1	No match	unknown	689	0.276611	4.93037
	comp4787_c0_seq1	gi|322782200|gb|EFZ10365.1|hypothetical protein SINV_11683 [Solenopsis invicta]	bel12_ag transposon polyprotein	1477	1.16132	4.8874
	comp431_c0_seq1	gi|170051171|ref|XP_001861644.1|predicted protein [Culex quinquefasciatus]	predicted protein	859	0.665606	4.69612
	comp9283_c0_seq2	gi|157126416|ref|XP_001660885.1|GTP-binding protein alpha subunit, gna [Aedes aegypti]	gtp-binding protein alpha gna	2294	1.08004	4.53505
	comp13548_c0_seq5	No match	unknown	424	0	4.50667
	comp5718_c0_seq1	gi|157120544|ref|XP_001653656.1|hypothetical protein AaeL_AAEL009052 [Aedes aegypti]	agap007021-pa-like protein	864	0.661754	4.42321
	comp1729_c0_seq1	gi|504814017|ref|WP_015001119.1|ABC transporter ATP-binding protein [Bacillus thuringiensis]	abc transporter atp-binding protein	578	0.329732	4.40791
	comp16467_c0_seq1	gi|157133808|ref|XP_001656287.1|angiotensin-converting enzyme (dipeptidyl carboxypeptidase [Aedes aegypti]	angiotensin-converting enzyme	675	0	4.08901
	comp17703_c0_seq1	gi|170052543|ref|XP_001862269.1|conserved hypothetical protein [Culex quinquefasciatus]	conserved hypothetical protein	1060	0	3.80563
	comp11517_c0_seq3	No match	unknown	454	0	3.74122
	comp5558_c0_seq1	gi|668463821|gb|KFB51215.1|hypothetical protein ZHAS_00019480 [Anopheles sinensis]	isoform c	878	0.434135	3.62724
	comp17222_c0_seq1	gi|157138280|ref|XP_001664210.1|hypothetical protein AaeL_AAEL013971 [Aedes aegypti]	agap007659-pa-like protein	751	0.253775	3.3925
	comp16719_c0_seq1	gi|157105309|ref|XP_001648812.1|hypothetical protein AaeL_AAEL014451 [Aedes aegypti]	hypothetical protein AaeL_AAEL014451	1387	0.549633	3.36764
	comp10965_c0_seq2	gi|6635955|gb|AAF20019.1|AF134900_2pol-like protein [Aedes aegypti]	af134900_2pol-like protein	1601	0.238083	3.18272
	comp6475_c0_seq2	gi|170042771|ref|XP_001849087.1|insulin receptor tyrosine kinase substrate [Culex quinquefasciatus]	insulin receptor tyrosine kinase substrate	893	0.213421	3.0908
	comp4558_c0_seq1	No match	unknown	1389	0.411631	3.05708
	comp8781_c0_seq2	gi|157110865|ref|XP_001651282.1|dimethylaniline monooxygenase [Aedes aegypti]	dimethylaniline monooxygenase	1375	0.415822	2.9338
	comp12338_c0_seq4	gi|668445518|gb|KFB35824.1|AGAP002548-PA-like protein [Anopheles sinensis]	agap002548-pa-like protein	1203	0.158425	2.8238
	comp7748_c0_seq7	No match	unknown	820	0	2.33028
